# Supplementary material for: Biological Stoichiometry Regulates Toxin Production in Microcystis aeruginosa (UTEX 2385)
Source: Toxins (Basel). 2019 Oct 16;11(10):601. doi: 10.3390/toxins11100601 (PMC6833104; doi:10.3390/toxins11100601)
Supplement: Supplementary file 1 [file toxins-11-00601-s001.zip]

Archive with 3 entries (2 files):
- toxins-610024-supplementary-conversation/
- toxins-610024-supplementary-conversation/toxins-610024-supplementary-conversation.docx
- toxins-610024-supplementary-conversation/toxins-610024-supplementary-conversation.pdf
